# Supplementary material for: Growth and digestive enzyme activities of rohu labeo rohita fed diets containing macrophytes and almond oil-cake
Source: Anim Feed Sci Technol. 2020 May;263:114456. doi: 10.1016/j.anifeedsci.2020.114456 (PMC7212790; doi:10.1016/j.anifeedsci.2020.114456)
Supplement: Supplementary file 1 [file mmc1.zip › Data Profile.xml]

<?xml version="1.0" encoding="UTF-8" standalone="no"?><data:data><datasets><author>aquaresearchlab@yahoo.co.in</author><type>0</type><dataset><value>3</value><reason>Other (please explain)</reason><comments>All data are used in the manuscript.</comments></dataset></datasets></data:data>
